# Supplementary material for: Development, Validation and Application of an Ultra-High-Performance Liquid Chromatography–Tandem Mass Spectrometry (UHPLC-MS/MS) Method after QuEChERS Cleanup for Selected Dichloroanilines and Phthalates in Rice Samples
Source: Foods. 2022 May 19;11(10):1482. doi: 10.3390/foods11101482 (PMC9140621; doi:10.3390/foods11101482)
Supplement: Supplementary file 1 [file foods-11-01482-s001.zip]

Archive with 1 entries (1 files):
- foods-1738670-supplementary-done.pdf
